# Supplementary material for: Predictive Score for Carbapenem-Resistant Gram-Negative Bacilli Sepsis: Single-Center Prospective Cohort Study
Source: Antibiotics (Basel). 2022 Dec 23;12(1):21. doi: 10.3390/antibiotics12010021 (PMC9854893; doi:10.3390/antibiotics12010021)
Supplement: Supplementary file 1 [file antibiotics-12-00021-s001.zip]

Archive with 1 entries (1 files):
- antibiotics-1890249-supplementary.pdf
